# Supplementary material for: Proteomics analysis of urine reveals acute phase response proteins as candidate diagnostic biomarkers for prostate cancer
Source: Proteome Sci. 2015 Jan 29;13:2. doi: 10.1186/s12953-014-0059-9 (PMC4316650; doi:10.1186/s12953-014-0059-9)
Supplement: Additional file 2: — Logistic regression models and ROC curves of combinations of TF, AMPB, HP and PSA. The summary of these results is presented in Table 3. [file 12953_2014_59_MOESM2_ESM.xls]

## Sheet: Data
Sample ID	Disease	Serotransferrin/Creatinine (mg/g)	Alpha-1-microglobulin/Creatinine (mg/g)	Haptoglobin/ Creatinine (mg/g)	PSA serum (ng/ml)
1	Pca	1.96552	6.51	4.11799	8.26
2	Pca	3.74991	9.14496	1.88556	5.54
3	Pca	1.49943	9.04747	4.71222	7.8
4	Pca	0.521082	12.3147	0	8.8
5	Pca	3.61017	10.5514	11.3456	6.8
6	Pca	0.358809	15.9671	9.02096	9
7	Pca	1.64175	4.4578	4.12759	7.5
8	Pca	8.98701	16.1928	0	11
9	Pca	11.1617	8.61905	0	8.2
10	Pca	8.70457	13.4043	13.6778	11.4
11	Pca	3.73324	10.4586	0	10.8
12	Pca	4.49989	7.03942	0	5.8
13	Pca	1.63186	6.56	0	12
14	Pca	22.8354	7.5455	0	17
15	Pca	1.92608	12.1061	0	3.8
16	Pca	2.37832	9.66675	9.96572	5.5
17	BPH	2.93938	5.91202	4.61877	2.44
18	BPH	5.1536	7.515	12.9569	8
19	BPH	1.17526	8.86433	14.7739	6.44
20	BPH	3.01491	8.21158	3.1583	9.31
21	BPH	12.8138	9.76234	9.76234	10.5
22	BPH	16.9125	10.4529	17.7168	7.4
23	BPH	19.0861	5.62902	4.61395	4.5
24	BPH	28.8517	7.01194	6.04478	0.5
25	BPH	2.67383	2.97706	2.40086	3.6
26	BPH	3.10398	5.77484	3.90192	2.6
27	BPH	13.6335	18.5404	15.5802	8.2
28	BPH	2.05542	3.94031	3.22977	9
29	BPH	36.0259	4.38023	3.71206	6.2
30	BPH	90.9412	11.9423	10.2071	4.2
31	BPH	71.4771	3.89923	5.65106	2.7
32	BPH	100.304	4.74778	0	4.5

## Sheet: ROC Curves_HID
0	0	1
0.0625	0	1
0.125	0	1
0.1875	0	1
0.25	0	1
0.3125	0	1
0.3125	0.0625	0.9375
0.375	0.0625	0.9375
0.4375	0.0625	0.9375
0.5	0.0625	0.9375
0.5625	0.0625	0.9375
0.5625	0.125	0.875
0.5625	0.1875	0.8125
0.5625	0.25	0.75
0.625	0.25	0.75
0.625	0.3125	0.6875
0.625	0.375	0.625
0.625	0.4375	0.5625
0.625	0.5	0.5
0.6875	0.5	0.5
0.75	0.5	0.5
0.8125	0.5	0.5
0.875	0.5	0.5
0.875	0.5625	0.4375
0.9375	0.5625	0.4375
0.9375	0.625	0.375
0.9375	0.6875	0.3125
0.9375	0.75	0.25
0.9375	0.8125	0.1875
0.9375	0.875	0.125
1	0.875	0.125
1	0.9375	0.0625
1	1	0

## Sheet: ROC Curves1_HID
0	0	1
0.0625	0	1
0.0625	0.0625	0.9375
0.0625	0.125	0.875
0.0625	0.1875	0.8125
0.0625	0.25	0.75
0.0625	0.3125	0.6875
0.125	0.3125	0.6875
0.125	0.375	0.625
0.125	0.4375	0.5625
0.1875	0.4375	0.5625
0.25	0.4375	0.5625
0.25	0.5	0.5
0.25	0.5625	0.4375
0.25	0.625	0.375
0.3125	0.625	0.375
0.3125	0.6875	0.3125
0.375	0.6875	0.3125
0.375	0.75	0.25
0.4375	0.75	0.25
0.4375	0.8125	0.1875
0.5	0.8125	0.1875
0.5625	0.8125	0.1875
0.625	0.8125	0.1875
0.6875	0.8125	0.1875
0.6875	0.875	0.125
0.6875	0.9375	0.0625
0.75	0.9375	0.0625
0.75	1	0
0.8125	1	0
0.875	1	0
0.9375	1	0
1	1	0

## Sheet: ROC Curves2_HID
0	0	1
0.0625	0	1
0.125	0	1
0.1875	0	1
0.1875	0.0625	0.9375
0.25	0.0625	0.9375
0.25	0.125	0.875
0.3125	0.125	0.875
0.3125	0.1875	0.8125
0.375	0.1875	0.8125
0.375	0.25	0.75
0.4375	0.25	0.75
0.5	0.25	0.75
0.5	0.3125	0.6875
0.5625	0.3125	0.6875
0.625	0.3125	0.6875
0.625	0.375	0.625
0.625	0.4375	0.5625
0.6875	0.4375	0.5625
0.75	0.4375	0.5625
0.8125	0.4375	0.5625
0.875	0.4375	0.5625
0.9375	0.4375	0.5625
0.9375	0.5	0.5
1	1	0

## Sheet: ROC Curves3_HID
0	0	1
0	0.0625	0.9375
0	0.125	0.875
0	0.1875	0.8125
0	0.25	0.75
0	0.3125	0.6875
0	0.375	0.625
0	0.4375	0.5625
0	0.5	0.5
0	0.5625	0.4375
0.0625	0.5625	0.4375
0.125	0.5625	0.4375
0.1875	0.5625	0.4375
0.1875	0.625	0.375
0.25	0.6875	0.3125
0.3125	0.6875	0.3125
0.375	0.6875	0.3125
0.4375	0.6875	0.3125
0.4375	0.75	0.25
0.5	0.75	0.25
0.5625	0.75	0.25
0.5625	0.8125	0.1875
0.5625	0.875	0.125
0.5625	0.9375	0.0625
0.625	1	0
0.6875	1	0
0.75	1	0
0.8125	1	0
0.875	1	0
0.9375	1	0
1	1	0

## Sheet: ROC Curves4_HID
-2.22045e-16	0.101571	0.898429
-2.22045e-16	0.129928	0.870072
-2.22045e-16	0.197048	0.802952
-2.22045e-16	0.245046	0.754954
-2.22045e-16	0.299874	0.700126
-2.22045e-16	0.335107	0.664893
-2.22045e-16	0.420375	0.579625
-2.22045e-16	0.523381	0.476619
-2.22045e-16	0.589911	0.410089
0	0	1
0.0816512	0.589911	0.410089
0.150332	0.589911	0.410089
0.183289	0.589911	0.410089
0.183289	0.622655	0.377345
0.222999	0.667434	0.332566
0.285853	0.667434	0.332566
0.373281	0.667434	0.332566
0.447421	0.667434	0.332566
0.447421	0.745771	0.254229
0.484057	0.745771	0.254229
0.583941	0.745771	0.254229
0.583941	0.807264	0.192736
0.583941	0.865437	0.134563
0.583941	0.942447	0.0575531
0.631022	1	-2.22045e-16
0.663635	1	-2.22045e-16
0.818705	1	-2.22045e-16
0.868153	1	-2.22045e-16
0.916453	1	-2.22045e-16
0.941353	1	-2.22045e-16
1	1	-2.22045e-16

## Sheet: ROC Curves5_HID
0	0	1
0.0289385	0	1
0.0289385	0.0492832	0.950717
0.0289385	0.273297	0.726703
0.0289385	0.324373	0.675627
0.0289385	0.352599	0.647401
0.0289385	0.374104	0.625896
0.0960759	0.374104	0.625896
0.0960759	0.475358	0.524642
0.0960759	0.523746	0.476254
0.181734	0.523746	0.476254
0.303276	0.523746	0.476254
0.303276	0.548835	0.451165
0.303276	0.573656	0.426344
0.303276	0.593817	0.406183
0.377822	0.593817	0.406183
0.377822	0.652061	0.347939
0.485589	0.652061	0.347939
0.485589	0.728226	0.271774
0.578192	0.728226	0.271774
0.578192	0.764964	0.235036
0.58398	0.764964	0.235036
0.612224	0.764964	0.235036
0.636532	0.764964	0.235036
0.688621	0.764964	0.235036
0.688621	0.818728	0.181272
0.688621	0.855735	0.144265
0.78354	0.855735	0.144265
0.78354	1	0
0.855307	1	0
0.959486	1	0
0.99074	1	0
1	1	0

## Sheet: ROC Curves4_HID1
0	0	1
0	0.0625	0.9375
0	0.125	0.875
0	0.1875	0.8125
0	0.25	0.75
0	0.3125	0.6875
0.0625	0.3125	0.6875
0.0625	0.375	0.625
0.0625	0.4375	0.5625
0.0625	0.5	0.5
0.0625	0.5625	0.4375
0.125	0.5625	0.4375
0.1875	0.5625	0.4375
0.25	0.5625	0.4375
0.25	0.625	0.375
0.3125	0.625	0.375
0.375	0.625	0.375
0.4375	0.625	0.375
0.5	0.625	0.375
0.5	0.6875	0.3125
0.5	0.75	0.25
0.5	0.8125	0.1875
0.5	0.875	0.125
0.5625	0.875	0.125
0.5625	0.9375	0.0625
0.625	0.9375	0.0625
0.6875	0.9375	0.0625
0.75	0.9375	0.0625
0.8125	0.9375	0.0625
0.875	0.9375	0.0625
0.875	1	0
0.9375	1	0
1	1	0

## Sheet: ROC Curves_HID1
0	0	1
0	0.0625	0.9375
0	0.125	0.875
0	0.1875	0.8125
0.0625	0.1875	0.8125
0.0625	0.25	0.75
0.125	0.25	0.75
0.125	0.3125	0.6875
0.1875	0.3125	0.6875
0.1875	0.375	0.625
0.25	0.375	0.625
0.25	0.4375	0.5625
0.25	0.5	0.5
0.3125	0.5	0.5
0.3125	0.5625	0.4375
0.3125	0.625	0.375
0.375	0.625	0.375
0.4375	0.625	0.375
0.4375	0.6875	0.3125
0.4375	0.75	0.25
0.4375	0.8125	0.1875
0.4375	0.875	0.125
0.4375	0.9375	0.0625
0.5	0.9375	0.0625
1	1	0

## Sheet: ROC Curves_HID2
0	0	1
0	0.0625	0.9375
0	0.125	0.875
0	0.1875	0.8125
0	0.25	0.75
0	0.3125	0.6875
0	0.375	0.625
0.0625	0.375	0.625
0.125	0.375	0.625
0.1875	0.4375	0.5625
0.1875	0.5	0.5
0.1875	0.5625	0.4375
0.25	0.5625	0.4375
0.3125	0.5625	0.4375
0.3125	0.625	0.375
0.375	0.625	0.375
0.375	0.6875	0.3125
0.4375	0.6875	0.3125
0.5	0.6875	0.3125
0.5	0.75	0.25
0.5	0.875	0.125
0.625	0.875	0.125
0.625	0.9375	0.0625
0.625	1	0
0.6875	1	0
0.75	1	0
0.8125	1	0
0.875	1	0
0.9375	1	0
1	1	0

[truncated: 33 more sheets: ROC Curves_HID3, ROC Curves1_HID1, ROC Curves2_HID1, ROC Curves4_HID2, ROC Curves5_HID1, ROC Curves_HID4, ROC Curves_HID5, ROC Curves1_HID2, ROC Curves_HID6, ROC Curves_HID7, Log_HID, Log_HID1, Log_HID2, Log_HID3, Log_HID4, Log_HID5, Log_HID6, Log_HID7, Log_HID8, Log_HID9 …]
