# Supplementary material for: Proteomics analysis of urine reveals acute phase response proteins as candidate diagnostic biomarkers for prostate cancer
Source: Proteome Sci. 2015 Jan 29;13:2. doi: 10.1186/s12953-014-0059-9 (PMC4316650; doi:10.1186/s12953-014-0059-9)
Supplement: Additional file 3: Table S1. — Clinical information of patients used to generate urine samples included in the study together with their PSA levels, histology grading and tumor stage. [file 12953_2014_59_MOESM3_ESM.xls]

## Sheet: Supp Table 1
Sample No.	Age	Diagnosis	Тumor stage	Gleason score	Preoperative PSA (ng/ml)
Screening set (2D DIGE experiment)
1	75	PCA	pT2c pN0 pM0	7	8.26
2	71	PCA	pT2c pN0 pM0	7	5.54
3	78	PCA	pT2c pN0 pM0	5	4.6
4	62	PCA	pT2c pN0 pM0	7	5.2
5	64	PCA	pT3b pN1 pM0	7	8.3
6	75	PCA	pT2c pN0 pM0	7	12.6
7	61	PCA	pT2b pN1 pM0	9	15.1
8	66	PCA	pT2c pN0 pM0	7	12.2
9	59	BPH			2.44
10	68	BPH			4.4
11	75	BPH			3.9
12	70	BPH			6.8
13	60	BPH			8
14	72	BPH			6.44
15	73	BPH			9.31
16	59	BPH			8.3
17	55	BPH			10.5
18	62	BPH			0.4
19	71	BPH			7.4
20	51	BPH			0.5
21	67	BPH			6.2
22	70	BPH			8.3
23	60	BPH			4.6
24	73	BPH			11.2
Validation set
25	74	PCa	pT3a pN0 pMo	6	8.26
26	72	PCa	pT2c pN0 pM0	7	5.54
27	60	PCa	pT2c pNx pM0	7	7.8
28	65	PCa	pT3b pN1 pM0	9	8.8
29	74	PCa	pT2c pN0 pM0	7	6.8
30	64	PCa	pT2b pN1 pM0	9	9
31	65	PCa	pT3b pNx pM0	8	7.5
32	66	PCa	pT2c pN0 pM0	7	11
33	73	PCa	pT2c pN0 pM0	7	8.2
34	62	PCa	pT3a pN0 pM0	7	11.4
35	71	PCa	pT3a pN0 pM0	6	10.8
36	67	PCa	pT2c pN0 pM0	6	5.8
37	66	PCa	pT4 pNx pM0	9	12
38	58	PCa	pT4 pN1 pM0	9	17
39	71	PCa	pT3a pNx pM0	7	3.8
40	70	PCa	pT4 pN pM0	8	5.5
41	59	BPH			2.44
42	60	BPH			8
43	72	BPH			6.44
44	73	BPH			9.31
45	58	BPH			10.5
46	71	BPH			7.4
47	72	BPH			4.5
48	72	BPH			0.5
49	81	BPH			3.6
50	75	BPH			2.6
51	79	BPH			8.2
52	71	BPH			9
53	53	BPH			6.2
54	79	BPH			4.2
55	66	BPH			2.7
56	66	BPH			4.5
	Screening set		Validation set
	Pca	BPH	Pca	BPH
Age mean	69	65.3125	67.375	69.1875
SD	6.59004	7.30953	4.97829	8.1912
Gleason mean	7.4375		7.4375
SD	1.06904		1.09354
PSA mean	8.975	6.41667	8.7	5.63063
SD	3.91361	3.24983	3.22303	2.92039
